# Supplementary material for: Genetic control of DNA methylation is largely shared across European and East Asian populations
Source: Nat Commun. 2024 Mar 28;15:2713. doi: 10.1038/s41467-024-47005-0 (PMC10978881; doi:10.1038/s41467-024-47005-0)
Supplement: Supplementary file 4 — Supplementary Data 1-2 [file 41467_2024_47005_MOESM4_ESM.xlsx]

## Sheet: Contents
Contents
Supplementary Data 1: 220 traits used to identify pleiotropic associations with ancestry-specific mQTLs
Listed are the 220 traits reported in Sakaue et al (2021) for which GWAS data was provided in both EUR and EAS ancestries from the UK Biobank and FinnGen, and Biobank Japan, respectively.
Supplementary Data 2: SMR associations for ancestry-specific mQTLs across 220 traits.
Ancestry-specific mQTL is defined as DNAm probe where the lead SNP reached the stringent significance threshold of p<10−10 in the given ancestry and was unable to reach the replication threshold of p<10-6 in the other. SMR was performed at lead SNPs for 28,925 ancestry-specific mQTLs, of which 21,084 were EUR-mQTLs and 7,841 EAS-mQTLs.
Traits abbreviations are listed in Supplemental Data 1.

## Sheet: Supplementary Data 1
Category	Phenotype	Abbr	Cohort.EUR	No..samples.EUR	No..cases.EUR	No..controls.EUR	Cohort.EAS	No..samples.EAS	No..cases.EAS	No..controls.EAS
ICD10 A	Diphtheria infection	Dip	UKB	354015	12431	341584	BBJ	170788	541	170247
ICD10 A	Dysentery	Dys	UKB	349422	2733	346689	BBJ	178482	411	178071
ICD10 A	Nontuberculous Mycobacterial infection	NMI	UKB	341610	26	341584	BBJ	172384	64	172320
ICD10 A	Pulmonary tuberculosis	PT	UKB+FG	477386	895	476491	BBJ	178671	7800	170871
ICD10 A	Typhoid fever	Typ	UKB	349422	2733	346689	BBJ	178328	257	178071
ICD10 B	Acute hepatitis by Hepatitis A virus	HAV	UKB	351809	69	351740	BBJ	166864	261	166603
ICD10 B	Chronic hepatitis B	CHB	UKB	351885	145	351740	BBJ	171822	2234	169588
ICD10 B	Chronic hepatitis C	CHC	UKB	352013	273	351740	BBJ	176698	7110	169588
ICD10 B	Herpes infection	Her	UKB	352053	313	351740	BBJ	167375	772	166603
ICD10 B	Ringworm	RW	UKB	354544	46	354498	BBJ	178726	692	178034
ICD10 B	Zoster infection	Zos	UKB	352262	522	351740	BBJ	168812	2209	166603
ICD10 C	Breast cancer	BC	UKB+FG	257730	17389	240341	BBJ	79550	6325	73225
ICD10 C	Brain tumor	BT	UKB+FG	491542	833	490709	BBJ	178726	405	178321
ICD10 C	Cancer of hepatic bile ducts	BtC	UKB+FG	476091	832	475259	BBJ	159619	418	159201
ICD10 C	Colorectal cancer	CC	UKB+FG	470002	6581	463421	BBJ	167691	8305	159386
ICD10 C	Cervical cancer	CeC	UKB+FG	239158	909	238249	BBJ	61581	967	60614
ICD10 C	Endometrial cancer	EnC	UKB+FG	240027	2188	237839	BBJ	61814	1200	60614
ICD10 C	Esophageal cancer	EC	UKB+FG	476306	998	475308	BBJ	160589	1388	159201
ICD10 C	Gastric cancer	GC	UKB+FG	476116	1029	475087	BBJ	167122	7921	159201
ICD10 C	Hepatic cancer	LiC	UKB+FG	475638	379	475259	BBJ	161323	2122	159201
ICD10 C	Lung cancer	LuC	UKB+FG	492803	3791	489012	BBJ	178726	4444	174282
ICD10 C	Malignant lymphoma	ML	UKB+FG	490803	3546	487257	BBJ	177677	335	177342
ICD10 C	Ovarian cancer	OC	UKB+FG	246520	1588	244932	BBJ	61457	843	60614
ICD10 C	Pancreatic cancer	PaC	UKB+FG	476245	1196	475049	BBJ	159700	499	159201
ICD10 C	Pharyngeal and laryngeal cancer	PLC	UKB	355564	329	355235	BBJ	178726	300	178426
ICD10 C	Prostate cancer	PrC	UKB+FG	211227	11599	199628	BBJ	90332	5672	84660
ICD10 C	Skin cancer	SkC	UKB+FG	492203	25928	466275	BBJ	178726	154	178572
ICD10 C	Thyroid cancer	ThC	UKB+FG	491974	1054	490920	BBJ	178723	361	178362
ICD10 D	Aplastic anemia	ApA	UKB+FG	473500	4128	469372	BBJ	174110	53	174057
ICD10 D	Idiopathic thrombocytopenic purpura	ITP	UKB+FG	489424	675	488749	BBJ	178726	168	178558
ICD10 D	Iron deficiency anemia	IDA	UKB+FG	480941	12317	468624	BBJ	178675	4618	174057
ICD10 D	Sarcoidosis	Sar	UKB+FG	486673	1718	484955	BBJ	177887	220	177667
ICD10 D	Uterine fibroid	UF	UKB+FG	258718	21024	237694	BBJ	80208	14475	65733
ICD10 E	Diabetic nephropathy	DN	UKB+FG	452280	1032	451248	BBJ	132984	220	132764
ICD10 E	Grave's disease	GD	UKB+FG	458620	1678	456942	BBJ	175465	2809	172656
ICD10 E	Goiter	Goi	UKB+FG	459653	2711	456942	BBJ	173783	1127	172656
ICD10 E	Hashimoto's disease	HD	UKB+FG	395640	15654	379986	BBJ	173193	537	172656
ICD10 E	Hyperthyroidism	Hype	UKB+FG	460499	3557	456942	BBJ	173650	994	172656
ICD10 E	Hypothyroidism	Hypo	UKB+FG	410141	30155	379986	BBJ	173770	1114	172656
ICD10 E	Type 1 diabetes	T1D	UKB+FG	457695	6447	451248	BBJ	133251	1219	132032
ICD10 E	Toxic epidermal necrolysis (Stevens-Johnson syndrome)	TS	UKB+FG	483323	312	483011	BBJ	171846	93	171753
ICD10 F	Depression	Dep	UKB+FG	449414	13559	435855	BBJ	178630	836	177794
ICD10 F	Insomnia	Ins	UKB+FG	486627	1402	485225	BBJ	178253	389	177864
ICD10 F	Schizophrenia	Sch	UKB+FG	451454	6334	445120	BBJ	177893	99	177794
ICD10 F	Substance dependence	SD	UKB+FG	483856	868	482988	BBJ	178726	118	178608
ICD10 G	Carpal tunnel syndrome	CTS	UKB+FG	480201	18855	461346	BBJ	178726	192	178534
ICD10 G	Epilepsy	Ep	UKB+FG	458310	4382	453928	BBJ	178254	2466	175788
ICD10 G	Facial nerve palsy (Bell's palsy)	FNP	UKB+FG	463240	1894	461346	BBJ	178534	343	178191
ICD10 G	Myasthenia gravis	MG	UKB	355142	197	354945	BBJ	178711	81	178630
ICD10 G	Parkinson's disease	PD	UKB+FG	480018	2638	477380	BBJ	176128	340	175788
ICD10 G	Sleep apnea syndrome	SAS	UKB+FG	476853	13818	463035	BBJ	178337	473	177864
ICD10 H	Allergic conjunctivitis	AC	UKB+FG	475270	613	474657	BBJ	178619	3900	174719
ICD10 H	Chronic suppurative otitis media	CSOM	UKB+FG	484145	1108	483037	BBJ	178726	2206	176520
ICD10 H	Cataract	Cat	UKB+FG	491877	39519	452358	BBJ	178726	38194	140532
ICD10 H	Glaucoma	Gla	UKB+FG	484979	10411	474568	BBJ	177351	8448	168903
ICD10 H	Hearing loss, difficulty in hearing	HL	UKB+FG	489493	14654	474839	BBJ	178726	3400	175326
ICD10 H	Iritis	Iri	UKB+FG	480742	2616	478126	BBJ	175653	110	175543
ICD10 H	Meniere's disease	Men	UKB+FG	482774	1526	481248	BBJ	178726	1290	177436
ICD10 H	Retinal detachment	RD	UKB+FG	477031	6591	470440	BBJ	170292	1389	168903
ICD10 H	Retinitis pigmentosa	NA	FG	126454	121	126333	BBJ	169058	155	168903
ICD10 H	Uveitis	Uve	UKB+FG	480742	2616	478126	BBJ	174725	125	174600
ICD10 I	Aortic aneurysm	AA	UKB+FG	479194	3230	475964	BBJ	174756	1155	173601
ICD10 I	Angina pectoris	Ang	UKB+FG	470931	30025	440906	BBJ	159165	14007	145158
ICD10 I	Chronic heart failure	CHF	UKB+FG	486160	14262	471898	BBJ	178726	10540	168186
ICD10 I	Cardiac valvular disease	CVD	UKB+FG	465527	25070	440457	BBJ	178726	1995	176731
ICD10 I	Cardiomegaly	Car	UKB	353126	3233	349893	BBJ	178726	743	177983
ICD10 I	Cerebral aneurysm	CeAn	UKB+FG	473683	945	472738	BBJ	155154	3132	152022
ICD10 I	Dilated cardiomyopathy	DC	UKB	355381	1444	353937	BBJ	178162	417	177745
ICD10 I	Esophageal varix	EV	UKB+FG	436154	2135	434019	BBJ	177780	264	177516
ICD10 I	Hypertrophic cardiomyopathy	HC	UKB+FG	489727	507	489220	BBJ	178128	383	177745
ICD10 I	Ischemic stroke	IS	UKB+FG	484121	11929	472192	BBJ	174686	22664	152022
ICD10 I	Intracerebral hemorrhage	IH	UKB+FG	473513	1935	471578	BBJ	153478	1456	152022
ICD10 I	Myocardial infarction	MI	UKB+FG	461823	20917	440906	BBJ	161206	14992	146214
ICD10 I	Myocarditis	Myo	UKB+FG	427911	633	427278	BBJ	177847	102	177745
ICD10 I	Peripheral arterial disease	PAD	UKB+FG	483078	7114	475964	BBJ	177713	4112	173601
ICD10 I	Pericarditis	Per	UKB+FG	455165	1795	453370	BBJ	177834	89	177745
ICD10 I	Rheumatic fever	RF	UKB+FG	477240	390	476850	BBJ	170399	152	170247
ICD10 I	Stable angina pectoris	SAP	UKB	343026	17894	325132	BBJ	165047	18833	146214
ICD10 I	Subarachnoid hemorrhage	SH	UKB+FG	473255	1693	471562	BBJ	153225	1203	152022
ICD10 I	Unruptured cerebral aneurysm	CA_Un	UKB+FG	473683	945	472738	BBJ	152113	91	152022
ICD10 I	Unstable angina pectoris	UAP	UKB+FG	456468	9481	446987	BBJ	152105	5891	146214
ICD10 I	Varicose	Var	UKB+FG	459702	22037	437665	BBJ	178726	474	178252
ICD10 I	Ventricular arrhythmia	VA	UKB	328216	1018	327198	BBJ	157213	1673	155540
ICD10 J	Allergic rhinitis	AR	UKB+FG	475660	4387	471273	BBJ	161563	7897	153666
ICD10 J	Asthma	As	UKB+FG	449500	38369	411131	BBJ	175948	13015	162933
ICD10 J	Bronchiectasis	Bro	UKB+FG	443151	2888	440263	BBJ	162044	241	161803
ICD10 J	Bronchitis	Br	UKB+FG	479301	4483	474818	BBJ	171465	1465	170000
ICD10 J	Chronic obstructive pulmonary disease	COPD	UKB+FG	468475	13530	454945	BBJ	166670	4017	162653
ICD10 J	Chronic sinusitis	ChS	UKB+FG	452495	7529	444966	BBJ	156843	4617	152226
ICD10 J	Chronic bronchitis	CB	UKB+FG	450422	10159	440263	BBJ	162074	271	161803
ICD10 J	Interstitial lung disease	ILD	UKB+FG	469827	2267	467560	BBJ	178020	1046	176974
ICD10 J	Nasal polyp	NP	UKB+FG	450059	5093	444966	BBJ	152006	160	151846
ICD10 J	Pediatric asthma	PA	UKB+FG	438843	27712	411131	BBJ	162350	547	161803
ICD10 J	Pleurisy	Pl	UKB+FG	484515	8528	475987	BBJ	177515	541	176974
ICD10 J	Pneumoconiosis	Pne	UKB+FG	479040	433	478607	BBJ	177059	85	176974
ICD10 J	Pneumonia	Pn	UKB+FG	480299	16887	463412	BBJ	178726	7423	171303
ICD10 J	Pneumothorax	Pneu	UKB+FG	477734	1747	475987	BBJ	176990	692	176298
ICD10 J	Pollinosis	Pol	UKB+FG	475378	2894	472484	BBJ	172259	18593	153666
ICD10 J	Pulmonary Fibrosis	PF	UKB+FG	469126	1566	467560	BBJ	177100	126	176974
ICD10 J	Tonsillitis	Ton	UKB+FG	458829	4712	454117	BBJ	152266	420	151846
ICD10 K	Autoimmune hepatitis	AIH	UKB+FG	485234	821	484413	BBJ	166614	85	166529
ICD10 K	Acute pancreatitis	AP	UKB+FG	479902	3798	476104	BBJ	178298	827	177471
ICD10 K	Cholecystitis	Cho	UKB+FG	471251	9820	461431	BBJ	170113	1860	168253
ICD10 K	Cholelithiasis	CL	UKB+FG	487553	26122	461431	BBJ	177558	9305	168253
ICD10 K	Chronic pancreatitis	ChP	UKB+FG	477528	1424	476104	BBJ	177928	457	177471
ICD10 K	Chronic gastritis	CG	UKB+FG	445096	3645	441451	BBJ	178726	744	177982
ICD10 K	Cirrhosis	Cir	UKB	347406	122	347284	BBJ	178726	2551	176175
ICD10 K	Constipation	Co	UKB+FG	411623	15902	395721	BBJ	176629	397	176232
ICD10 K	Gall bladder polyp	GBP	UKB	340541	458	340083	BBJ	168302	843	167459
ICD10 K	Gastroesophageal reflux disease	GERD	UKB+FG	467253	32957	434296	BBJ	178464	948	177516
ICD10 K	Gastric ulcer	GU	UKB+FG	474278	6293	467985	BBJ	173877	12650	161227
ICD10 K	Ileus	Ile	UKB+FG	398632	2911	395721	BBJ	178003	1771	176232
ICD10 K	Periodontal disease	PeD	UKB	348926	1740	347186	BBJ	178726	9560	169166
ICD10 K	Ulcerative colitis	UC	UKB+FG	417932	5371	412561	BBJ	178689	314	178375
ICD10 L	Atopic dermatitis	AD	UKB+FG	481299	6224	475075	BBJ	168103	4296	163807
ICD10 L	Contact dermatitis	CD	UKB+FG	478766	3691	475075	BBJ	162024	247	161777
ICD10 L	Keloid	Kel	UKB+FG	481912	668	481244	BBJ	178726	1055	177671
ICD10 L	Metal allergy	MA	UKB	353313	2409	350904	BBJ	162055	278	161777
ICD10 L	Psoriasis vulgaris	PsV	UKB+FG	483174	5072	478102	BBJ	172495	206	172289
ICD10 L	Type 2 diabetes	T2D	UKB+FG	490089	38841	451248	BBJ	177415	45383	132032
ICD10 L	Tatto	Tat	UKB	351833	810	351023	BBJ	178726	224	178502
ICD10 L	Urticaria	Urt	UKB+FG	483949	1057	482892	BBJ	172083	9893	162190
ICD10 M	Back pain	BP	UKB+FG	468269	22413	445856	BBJ	178726	1732	176994
ICD10 M	Behcet's disease	BD	UKB	317252	27	317225	BBJ	172044	78	171966
ICD10 M	Juvenile rheumatoid arthritis	JRA	UKB+FG	409217	216	409001	BBJ	173378	110	173268
ICD10 M	Polymyositis	PM	UKB	350272	44	350228	BBJ	175657	58	175599
ICD10 M	Rheumatoid arthritis	RA	UKB+FG	417256	8255	409001	BBJ	178616	5348	173268
ICD10 M	Systemic lupus erythematoss	SLE	UKB+FG	482911	647	482264	BBJ	176254	317	175937
ICD10 M	Sjogren's syndrome	SS	UKB+FG	484013	1296	482717	BBJ	175902	303	175599
ICD10 M	Spinal canal stenosis	SCS	UKB+FG	454787	9660	445127	BBJ	178726	661	178065
ICD10 N	Acute glomerulonephritis	AG	UKB+FG	475529	274	475255	BBJ	174788	443	174345
ICD10 N	Acute renal failure	ARF	UKB+FG	482266	7695	474571	BBJ	174810	465	174345
ICD10 N	Chronic glomerulonephritis	ChG	UKB+FG	475821	566	475255	BBJ	174555	210	174345
ICD10 N	Chronic renal failure	CRF	UKB+FG	482858	8287	474571	BBJ	176462	2117	174345
ICD10 N	Cystitis	Cys	UKB+FG	455615	4921	450694	BBJ	176953	1665	175288
ICD10 N	Endometriosis	EM	UKB+FG	231771	4511	227260	BBJ	82761	1786	80975
ICD10 N	IgA nephritis	IN	UKB+FG	477784	15587	462197	BBJ	175359	71	175288
ICD10 N	Mastopathy	Mas	UKB+FG	259849	2541	257308	BBJ	82761	575	82186
ICD10 N	Nephrotic syndrome	NS	UKB+FG	476030	775	475255	BBJ	178726	1314	177412
ICD10 N	Neuropathic bladder	NB	UKB+FG	467030	2237	464793	BBJ	178726	308	178418
ICD10 N	Ovarian cyst	OvC	UKB+FG	218469	10847	207622	BBJ	82761	2896	79865
ICD10 N	Pyelonephritis	Pye	UKB+FG	462487	7992	454495	BBJ	177099	1811	175288
ICD10 N	Urolithiasis	Uro	UKB+FG	488346	6223	482123	BBJ	178726	11699	167027
ICD10 N	Uterine prolapse	UP	UKB+FG	234822	10647	224175	BBJ	82761	423	82338
ICD10 O	Abortion	Abo	UKB+FG	257561	7069	250492	BBJ	82761	136	82625
ICD10 O	Cesarian section	CS	UKB+FG	243071	5336	237735	BBJ	82761	451	82310
ICD10 O	Ectopic pregnancy	EcP	UKB+FG	252006	1514	250492	BBJ	82761	605	82156
ICD10 O	Pre-eclampsia	PE	UKB+FG	267242	2355	264887	BBJ	82085	123	81962
ICD10 Q	Polycystic kidney disease	PKD	UKB	355855	424	355431	BBJ	178726	510	178216
ICD10 R	Febrile seizure	FS	UKB	345331	2366	342965	BBJ	175846	574	175272
ICD10 S	Achilles tendon rupture	ATR	UKB	357658	7746	349912	BBJ	176291	312	175979
ICD10 S	Compression_ fracture	CF	UKB	337779	1796	335983	BBJ	178726	2856	175870
ICD10 S	Head injury	HI	UKB	357658	7746	349912	BBJ	178726	2440	176286
ICD10 Z	Food allergy	FA	UKB	351086	182	350904	BBJ	169716	3777	165939
ATC A	Drugs for peptic ulcer and gastro-esophageal reflux disease	A02B	UKB	132367	53137	79230	BBJ	178726	53363	125363
ATC A	Drugs used in diabetes	A10	UKB	305913	15272	290641	BBJ	178726	30515	148211
ATC B	Antithrombotic agents	B01A	UKB	153639	67653	85986	BBJ	178726	54220	124506
ATC C	Vasodilators used in cardiac diseases	C01D	UKB	242659	5546	237113	BBJ	178726	17050	161676
ATC C	Antihypertensives	C02	UKB	152380	6431	145949	BBJ	178726	5688	173038
ATC C	Diuretics	C03	UKB	229086	34453	194633	BBJ	178726	22356	156370
ATC C	Beta blocking agents	C07	UKB	224024	31700	192324	BBJ	178726	20367	158359
ATC C	Calcium channel blockers	C08	UKB	204378	31904	172474	BBJ	178726	49327	129399
ATC C	Agents acting on the renin-angiotensin system	C09	UKB	237530	62752	174778	BBJ	178726	45820	132906
ATC C	HMG CoA reductase inhibitors	C10AA	UKB	290385	73475	216910	BBJ	178726	33295	145431
ATC H	Thyroid preparations	H03A	UKB	305582	24832	280750	BBJ	178726	3103	175623
ATC L	Immunosuppressants	L04	UKB	272602	3954	268648	BBJ	178726	3483	175243
ATC M	Anti-inflammatory and antirheumatic products, non-steroids	M01A	UKB	164520	74150	90370	BBJ	178726	29694	149032
ATC M	Drugs affecting bone structure and mineralization	M05B	UKB	215668	7870	207798	BBJ	178726	6143	172583
ATC N	Opioids	N02A	UKB	78808	22982	55826	BBJ	178726	3566	175160
ATC N	Salicylic acid and derivatives	N02BA	UKB	112010	61583	50427	BBJ	178726	41461	137265
ATC N	Anilides	N02BE	UKB	179810	83218	96592	BBJ	178726	4421	174305
ATC N	Antimigraine preparations	N02C	UKB	119844	5521	114323	BBJ	178726	387	178339
ATC N	Antidepressants	N06A	UKB	304162	33757	270405	BBJ	178726	3288	175438
ATC R	Adrenergics, inhalants	R03A	UKB	176445	28880	147565	BBJ	178726	5880	172846
ATC R	Glucocorticoids	R03BA	UKB	205700	17352	188348	BBJ	178726	13102	165624
ATC R	Antihistamines for systemic use	R06A	UKB	151636	13984	137652	BBJ	178726	10163	168563
ATC S	Antiglaucoma preparations and miotics	S01E	UKB	100868	5215	95653	BBJ	178726	5911	172815
Anthropometric	Body mass index (BMI)	BMI	UKB	359983	-	-	BBJ	163835	-	-
Anthropometric	Body weight (BW)	BW	UKB	360116	-	-	BBJ	165419	-	-
Anthropometric	Height (Height)	Height	UKB	360388	-	-	BBJ	165056	-	-
Blood cell	Basophil count (Baso)	Baso	UKB	349856	-	-	BBJ	91908	-	-
Blood cell	Eosinophil count (Eosino)	Eosino	UKB	349856	-	-	BBJ	93063	-	-
Blood cell	Hemoglobin (Hb)	Hb	UKB	350474	-	-	BBJ	152447	-	-
Blood cell	Hematocrit (Ht)	Ht	UKB	350475	-	-	BBJ	153015	-	-
Blood cell	Lymphocyte count (Lym)	Lym	UKB	349856	-	-	BBJ	95717	-	-
Blood cell	Mean corpuscular hemoglobin (MCH)	MCH	UKB	350472	-	-	BBJ	128028	-	-
Blood cell	Mean corpuscular hemoglobin concentration (MCHC)	MCHC	UKB	350468	-	-	BBJ	135482	-	-
Blood cell	Mean corpuscular volume (MCV)	MCV	UKB	350473	-	-	BBJ	129832	-	-
Blood cell	Monocyte count (Mono)	Mono	UKB	349856	-	-	BBJ	95119	-	-
Blood cell	Neutrophil count (Neutro)	Neutro	UKB	349856	-	-	BBJ	82810	-	-
Blood cell	Platelet count (Plt)	Plt	UKB	350474	-	-	BBJ	148623	-	-
Blood cell	Red blood cell count (RBC)	RBC	UKB	350475	-	-	BBJ	153512	-	-
Blood cell	White blood cell count (WBC)	WBC	UKB	350470	-	-	BBJ	154355	-	-
Blood pressure	Diastolic blood pressure (DBP)	DBP	UKB	340162	-	-	BBJ	145515	-	-
Blood pressure	Mean arterial pressure (MAP)	MAP	UKB	360863	-	-	BBJ	145502	-	-
Blood pressure	Pulse pressure (PP)	PP	UKB	360863	-	-	BBJ	145445	-	-
Blood pressure	Sytolic blood pressure (SBP)	SBP	UKB	340159	-	-	BBJ	145505	-	-
Electrolytes	Calcium (Ca)	Ca	UKB	315153	-	-	BBJ	83980	-	-
Inflammatory	C-reactive protein (CRP)	CRP	UKB	353466	-	-	BBJ	83025	-	-
Kidney-related	Blood urea nitrogen (BUN)	BUN	UKB	344052	-	-	BBJ	148767	-	-
Kidney-related	Uric acids (UA)	UA	UKB	343836	-	-	BBJ	129405	-	-
Kidney-related	Serum creatinine (sCr)	sCr	UKB	344104	-	-	BBJ	150266	-	-
Liver-related	Alkaline phosphatase (ALP)	ALP	UKB	344292	-	-	BBJ	118886	-	-
Liver-related	Alanine aminotransferase (ALT)	ALT	UKB	344136	-	-	BBJ	150545	-	-
Liver-related	Aspartate transaminase (AST)	AST	UKB	342990	-	-	BBJ	150068	-	-
Liver-related	G-glutamyl transpeptidase (GGT)	GGT	UKB	344104	-	-	BBJ	133471	-	-
Liver-related	Total Bilirubin (TBil)	TBil	UKB	342829	-	-	BBJ	124341	-	-
Metabolic	Glucose (BS)	BS	UKB	314916	-	-	BBJ	133336	-	-
Metabolic	HDL-cholesterol (HDL-C)	HDL-C	UKB	315133	-	-	BBJ	74970	-	-
Metabolic	HbA1c (HbA1c)	HbA1c	UKB	344182	-	-	BBJ	71221	-	-
Metabolic	LDL-cholesterol (LDL-C)	LDL-C	UKB	343621	-	-	BBJ	72866	-	-
Metabolic	Total cholesterol (TC)	TC	UKB	344278	-	-	BBJ	135808	-	-
Metabolic	Triglycerides (TG)	TG	UKB	343992	-	-	BBJ	111667	-	-
Protein	Albumin (Alb)	Alb	UKB	315268	-	-	BBJ	120539	-	-
Protein	Total protein (TP)	TP	UKB	314921	-	-	BBJ	133321	-	-
ICD10 I	Atrial flutter/fibrillation	AF	UKB+FG	429751	29212	400539	BBJ	159690	4150	155540
ICD10 K	Colon polyp	CP	UKB	354417	22049	332368	BBJ	170820	4768	166052
ICD10 K	Gastric polyp	GP	UKB	348026	6155	841871	BBJ	159586	1337	158249
ICD10 K	Inguinal hernia		UKB+FG	445081	16725	428356	BBJ	178726	1664	177062
ICD10 M	Osteoporosis		UKB+FG	488501	8520	479981	BBJ	178726	9794	168932

## Sheet: Supplementary Data 2
Trait	probeID	probeChr	Probe_bp	driving ancestry	leadSNP	leadSNP_bp	A1	A2	b_GWAS	se_GWAS	p_GWAS	b_mQTL	se_mQTL	p_mQTL	b_SMR	se_SMR	p_SMR	p_HEIDI	nsnp_HEIDI	pvalmQTL_altancestry	pvalGWAS_altancestry	Freq.EUR	Freq.EAS
A10	cg13096128	4	1312476	EAS	rs11247988	1308329	G	C	-0.079979	0.010289	7.6668e-15	-0.248897	0.030446	2.96001e-16	0.321333	0.057044	1.77032e-08	0.02319	20	0.00108115	0.88	0.02584	0.4246
AD	cg16799191	3	112395154	EAS	rs12634229	112376308	C	T	0.193284	0.02601	1.0766e-13	0.758494	0.030528	2.8784e-136	0.254826	0.035793	1.083e-12	0.126469	20	0.00045369	0.7645	0.05765	0.3294
AD	cg09621958	3	112395854	EAS	rs12634229	112376308	C	T	0.193284	0.02601	1.0766e-13	0.975954	0.027593	4.9576e-274	0.198047	0.027233	3.53221e-13	0.173721	20	0.000168582	0.3783	0.05765	0.3294
B01A	cg20327444	13	110959647	EAS	rs7989823	110959643	A	C	-0.062722	0.008487	1.46278e-13	0.38747	0.030162	8.99643e-38	-0.161874	0.025269	1.49325e-10	0.142055	13	6.90757e-06	0.97	0.4205	0.4544
BMI	cg06801483	12	112226133	EAS	rs7295406	112155134	G	A	-0.01825	0.003327	4.1e-08	0.75745	0.025864	1.56e-188	-0.024095	0.004469	6.99177e-08	0.403846	17	0.000306459	0.241027	0.002982	0.5823
C07	cg02525926	6	28880227	EAS	rs6927023	28454221	A	G	0.128655	0.021358	1.70483e-09	-1.5953	0.064452	2.9782e-135	-0.080647	0.013779	4.83187e-09	0.024201	20	1.35414e-05	0.86	0.00994	0.05159
C09	cg02525926	6	28880227	EAS	rs6927023	28454221	A	G	0.090658	0.016227	2.3104e-08	-1.5953	0.064452	2.9782e-135	-0.056828	0.010427	5.04047e-08	0.053597	20	1.35414e-05	0.54	0.00994	0.05159
GGT	cg06853455	12	113787113	EAS	rs67026374	113781520	A	G	0.026975	0.004214	1.5e-10	0.513314	0.037549	1.52075e-42	0.05255	0.009064	6.72339e-09	0.505015	20	0.000428561	0.25173	0.1163	0.2024
IS	cg20327444	13	110959647	EAS	rs7989823	110959643	A	C	-0.071698	0.01145	3.80853e-10	0.38747	0.030162	8.99643e-38	-0.18504	0.032875	1.81627e-08	0.177968	13	6.90757e-06	0.6874	0.4205	0.4544
N02BA	cg20327444	13	110959647	EAS	rs7989823	110959643	A	C	-0.058856	0.009058	8.14434e-11	0.38747	0.030162	8.99643e-38	-0.151899	0.026197	6.69635e-09	0.200132	13	6.90757e-06	0.92	0.4205	0.4544
RBC	cg22683016	4	55408118	EAS	rs218265	55408999	C	T	-0.0868	0.003514	9.9e-135	-0.252741	0.032604	9.05079e-15	0.343434	0.046433	1.40026e-13	0.067511	19	0.00062347	0.160923	0.1461	0.3492
RBC	cg18700744	12	112534559	EAS	rs2158028	112241402	A	G	0.033451	0.003292	2.9e-24	0.21326	0.029842	8.90667e-13	0.156857	0.026833	5.0451e-09	0.091188	20	0.000378716	0.131978	0.002982	0.5734
SAP	cg24148767	15	89575004	EAS	rs745386	89572876	G	C	-0.096792	0.012204	2.17031e-15	0.226243	0.03024	7.33917e-14	-0.427821	0.07861	5.25915e-08	0.070996	19	0.00119075	0.0974142	0.1083	0.4643
T2D	cg13096128	4	1312476	EAS	rs11247988	1308329	G	C	-0.087722	0.009601	6.45846e-20	-0.248897	0.030446	2.96001e-16	0.352441	0.057851	1.11364e-09	0.101982	20	0.00108115	0.2772	0.02584	0.4246
T2D	cg04847110	15	40620444	EAS	rs2289333	40617209	C	T	0.060637	0.009261	5.85614e-11	-0.326326	0.031006	6.6497e-26	-0.185818	0.033424	2.70712e-08	0.090834	20	2.87472e-05	0.00611	0.91054	0.4464
WBC	cg13474750	22	38037408	EAS	rs2071767	38025821	G	T	0.026257	0.004063	1e-10	-0.38183	0.038015	9.74807e-24	-0.068766	0.012653	5.49219e-08	0.0524	20	1.53932e-05	0.552717	0.01988	0.2163
ALP	cg16958793	2	203284622	EUR	rs113251403	203402674	T	C	-0.015975	0.002766	7.6811e-09	-0.400817	0.02717	2.97632e-49	0.039856	0.007411	7.53069e-08	0.026836	20	2.32344e-05	0.2	0.2167	0.05456
ALP	cg13879547	9	139358536	EUR	rs3923776	139331221	C	G	0.02941	0.002566	2.1316e-30	0.168933	0.025394	2.88385e-11	0.174093	0.03026	8.75411e-09	0.474156	20	9.7597e-05	0.00027	0.2654	0.04266
ALP	cg09642020	9	139379173	EUR	rs72775768	139324574	T	C	0.029812	0.002579	6.8213e-31	-0.198823	0.025554	7.22189e-15	-0.149942	0.023231	1.0872e-10	0.703153	20	0.000280915	0.00042	0.2674	0.04563
ALP	cg13159946	20	30073521	EUR	rs79392518	30073908	C	T	-0.02125	0.003459	8.1075e-10	0.643494	0.033769	5.89917e-81	-0.033023	0.005648	5.01311e-09	0.025999	20	3.88537e-06	0.85	0.1352	0
ALP	cg02991085	20	30073537	EUR	rs717064	30066356	T	G	-0.021554	0.003454	4.3494e-10	0.552258	0.033759	3.75195e-60	-0.039029	0.006693	5.50179e-09	0.061795	20	0.00015734	0.85	0.1322	0.000992
ALP	cg25502144	20	30073546	EUR	rs2064818	30073563	T	C	-0.021492	0.003461	5.286e-10	0.482213	0.034104	2.16971e-45	-0.04457	0.007838	1.29823e-08	0.067829	20	0.000266936	0.85	0.1342	0
ALT	cg05914712	19	33864373	EUR	rs73584374	33875454	A	G	-0.0234	0.003614	9.5076e-11	-0.396114	0.037584	5.68458e-26	0.059074	0.010708	3.45035e-08	0.058202	20	0.000101722	0.15	0.0994	0.01984
AST	cg17642041	3	45928007	EUR	rs17078408	45939924	G	T	0.1097	0.010212	6.5163e-27	-1.30719	0.115625	1.23316e-29	-0.08392	0.010776	6.83921e-15	0.049396	11	0.000777853	0.61	0.01392	0
AST	cg22022041	3	45928137	EUR	rs17078408	45939924	G	T	0.1097	0.010212	6.5163e-27	-2.34484	0.112829	6.25176e-96	-0.046784	0.004902	1.38997e-21	0.028537	19	0.000109837	0.58	0.01392	0
AST	cg15742123	7	1072658	EUR	rs74652290	1090109	A	G	0.018731	0.003236	7.1136e-09	0.488203	0.03279	3.89772e-50	0.038367	0.007112	6.8485e-08	0.958224	20	0.000179418	0.74	0.1233	0
AST	cg25863070	7	1072705	EUR	rs11764937	1092074	T	C	0.01897	0.003177	2.3537e-09	0.404722	0.032302	5.15922e-36	0.046872	0.008695	7.02577e-08	0.988717	20	0.000262485	0.45	0.1332	0
AST	cg21664854	7	1097933	EUR	rs61910751	1097895	G	A	0.017703	0.003228	4.1732e-08	0.854345	0.031412	6.8209e-163	0.020721	0.003855	7.64295e-08	0.255651	20	9.91701e-06	0.034	0.1262	0
AST	cg03058187	11	1785407	EUR	rs72850961	1782761	C	T	0.02763	0.00409	1.4181e-11	-0.544697	0.040726	8.49018e-41	-0.050725	0.008412	1.63513e-09	0.046838	20	1.47513e-05	0.00073	0.07952	0.03671
AST	cg25044734	17	41466292	EUR	rs4318274	41229908	A	T	0.01661	0.002426	7.5223e-12	0.34997	0.024919	8.35408e-45	0.047461	0.007711	7.50267e-10	0.022093	20	0.000151765	0.052	0.3658	0.371
AST	cg09479818	19	33880790	EUR	rs73030120	33880784	G	A	-0.019285	0.003002	1.3302e-10	-0.563376	0.029595	8.53983e-81	0.034231	0.005624	1.15186e-09	0.111316	20	0.000408962	0.44	0.1849	0.002976
As	cg18318560	5	131563015	EUR	rs72793283	131566941	A	G	-0.0528	0.0083	1.573e-10	0.338884	0.023086	8.79423e-49	-0.155806	0.026693	5.31816e-09	0.010094	20	2.67958e-05	0.579455	0.4195	0.000992
As	cg24032190	15	67442893	EUR	rs17293632	67442596	T	C	0.1037	0.0093	8.616e-29	0.462743	0.027695	1.13859e-62	0.224098	0.024162	1.77897e-20	0.041489	20	5.80425e-05	0.00286448	0.2147	0.02778
BC	cg10900703	10	21824407	EUR	rs12251016	21821918	T	A	0.0737	0.0122	1.373e-09	-0.361533	0.0248	3.87877e-48	-0.203854	0.036528	2.39428e-08	0.258322	20	8.88838e-06	0.538709	0.3628	0.05556
BC	cg16440331	14	68988704	EUR	rs71423314	68988664	G	C	-0.0927	0.0129	7.181e-13	-0.455991	0.024581	8.09288e-77	0.203294	0.030339	2.07225e-11	0.147487	20	0.000243678	0.532884	0.2416	0.05556
BC	cg03733026	22	29445468	EUR	rs62235753	29272637	T	C	0.285	0.0476	2.141e-09	-1.18011	0.091219	2.77911e-38	-0.241503	0.044446	5.52024e-08	0.105743	20	0.000499048	0.511561	0.02187	0
BMI	cg05790579	3	49821793	EUR	rs62260717	49833029	G	A	0.02976	0.004322	5.7685e-12	-0.557263	0.042121	5.89372e-40	-0.053404	0.008744	1.01017e-09	0.167639	20	1.74628e-06	0.083	0.07058	0.000992
BUN	cg16413030	2	176937704	EUR	rs76128413	176951949	G	T	0.04219	0.005723	1.6908e-13	-0.484593	0.057656	4.28235e-17	-0.087063	0.01571	2.99059e-08	0.066446	20	0.00225882	0.81	0.02883	0.000992
BW	cg05845840	6	27486846	EUR	rs145748235	27496015	T	TA	-0.028059	0.00397	1.5751e-12	-0.432423	0.046622	1.77496e-20	0.064887	0.011542	1.89062e-08	0.131909	20	1.59007e-05	0.23	0.06859	0.000992
BW	cg15325629	6	28072465	EUR	rs72849206	28172704	G	A	-0.030996	0.00437	1.31889e-12	0.530725	0.052292	3.33691e-24	-0.058402	0.010046	6.11161e-09	0.022205	20	0.000183321	0.53	0.05567	0.003968
BW	cg15967709	6	28584081	EUR	rs72854556	28388861	G	A	-0.028377	0.004112	5.17107e-12	0.557027	0.048672	2.50683e-30	-0.050944	0.00862	3.42654e-09	0.07372	20	0.00130539	0.24	0.05964	0.002976
BW	cg22087367	20	34242979	EUR	rs6060727	34556000	A	G	0.024887	0.002781	3.59957e-19	-0.215446	0.030931	3.27234e-12	-0.115514	0.021015	3.86904e-08	0.482742	20	3.26654e-05	0.022	0.1829	0.1855
C03	cg06068085	5	127871927	EUR	rs6860901	127871750	T	C	0.0562	0.008556	5.1e-11	-0.248674	0.024862	1.49156e-23	-0.226	0.041164	4.01279e-08	0.022229	20	1.90527e-05	0.312634	0.3111	0.1885
C07	cg06068085	5	127871927	EUR	rs6860901	127871750	T	C	0.056987	0.008951	1.9e-10	-0.248674	0.024862	1.49156e-23	-0.229166	0.042669	7.84206e-08	0.046932	20	1.90527e-05	0.343384	0.3111	0.1885
C08	cg06068085	5	127871927	EUR	rs6860901	127871750	T	C	0.057943	0.008721	3.1e-11	-0.248674	0.024862	1.49156e-23	-0.233007	0.042104	3.12758e-08	0.011963	20	1.90527e-05	0.803064	0.3111	0.1885
C09	cg06068085	5	127871927	EUR	rs6860901	127871750	T	C	0.042293	0.006545	1e-10	-0.248674	0.024862	1.49156e-23	-0.170074	0.031334	5.70802e-08	0.016144	20	1.90527e-05	0.310465	0.3111	0.1885
C09	cg01046511	17	7742971	EUR	rs62059712	7740170	C	T	-0.069306	0.011158	5.3e-10	0.942377	0.041771	1.0548e-112	-0.073543	0.012281	2.11955e-09	0.615512	20	7.039e-06	0.721381	0.07157	0
C09	cg01656853	19	49199172	EUR	rs601338	49206674	G	A	-0.034229	0.006051	1.5e-08	-0.433376	0.022907	7.91255e-80	0.078982	0.014572	5.96068e-08	0.6809	20	2.81962e-05	0.0729134	0.5586	0.996032
C09	cg08873673	19	49199217	EUR	rs516246	49206172	C	T	-0.034397	0.00605	1.3e-08	-0.40423	0.022917	1.23807e-69	0.085091	0.015726	6.2702e-08	0.638116	20	0.000279441	0.625717	0.5586	0.996032
C10AA	cg20441902	19	49199029	EUR	rs492602	49206417	A	G	-0.044551	0.005608	2e-15	-0.193469	0.02295	3.45362e-17	0.230276	0.039831	7.41225e-09	0.180975	20	0.0032131	0.561981	0.5586	0.996032
C10AA	cg01656853	19	49199172	EUR	rs601338	49206674	G	A	-0.044932	0.005608	1.1e-15	-0.433376	0.022907	7.91255e-80	0.103679	0.014054	1.61558e-13	0.708826	20	2.81962e-05	0.528478	0.5586	0.996032
C10AA	cg08873673	19	49199217	EUR	rs516246	49206172	C	T	-0.04438	0.005608	2.5e-15	-0.40423	0.022917	1.23807e-69	0.109788	0.015206	5.19854e-13	0.240007	20	0.000279441	0.612114	0.5586	0.996032
CRP	cg23571126	2	27649143	EUR	rs11695549	27586155	C	A	-0.040252	0.002461	4.3106e-60	0.187861	0.023713	2.32946e-15	-0.214265	0.030052	1.00512e-12	0.016125	20	1.74194e-05	0.5	0.3588	0.1637
CRP	cg09642020	9	139379173	EUR	rs72775768	139324574	T	C	0.019487	0.002649	1.899e-13	-0.198823	0.025554	7.22189e-15	-0.098012	0.018336	9.02708e-08	0.379111	20	0.000280915	0.81	0.2674	0.04563
Ca	cg00228796	1	21670736	EUR	rs61781577	21655128	T	C	-0.032288	0.00384	4.1397e-17	-0.24857	0.035899	4.38444e-12	0.129895	0.024301	9.02568e-08	0.063538	20	3.00248e-05	0.38	0.09841	0.000992
Ca	cg03020951	6	34203887	EUR	rs115177000	34203893	A	G	0.059813	0.005965	1.1749e-23	-0.414328	0.05528	6.62299e-14	-0.144362	0.024047	1.93414e-09	0.012433	20	4.96249e-06	0.76	0.02982	0.000992
Cho	cg01656853	19	49199172	EUR	rs601338	49206674	G	A	-0.0942	0.0148	2.126e-10	-0.433376	0.022907	7.91255e-80	0.217363	0.036031	1.61315e-09	0.312904	20	2.81962e-05	0.102565	0.5586	0.996032
Cho	cg08873673	19	49199217	EUR	rs516246	49206172	C	T	-0.094	0.0148	2.324e-10	-0.40423	0.022917	1.23807e-69	0.232541	0.038914	2.29017e-09	0.384086	20	0.000279441	0.972421	0.5586	0.996032
DBP	cg22988851	3	41752483	EUR	rs56699021	41891923	G	C	0.025156	0.003004	5.637e-17	0.216004	0.029507	2.47245e-13	0.116459	0.021132	3.56563e-08	0.031422	8	0.000554522	0.21	0.2266	0.1458
DBP	cg21959090	19	45744435	EUR	rs7255933	45766729	A	G	0.016629	0.002717	9.37626e-10	-0.344435	0.026872	1.30702e-37	-0.048278	0.008742	3.33926e-08	0.946971	20	0.00093216	0.65	0.2624	0.000992
Eosino	cg16597045	1	9714845	EUR	rs7518602	9711344	C	T	-0.016657	0.001808	3.15767e-20	-0.163018	0.023816	7.65573e-12	0.102181	0.018597	3.91578e-08	0.016175	20	3.51977e-05	0.91	0.4135	0.92063
Eosino	cg06760507	1	161168145	EUR	rs34448954	161168189	T	C	-0.017826	0.002847	3.81083e-10	-0.759541	0.036506	3.82444e-96	0.023469	0.003914	2.0211e-09	0.927267	20	2.22392e-05	0.21	0.1113	0.009921
Eosino	cg01765152	8	129005526	EUR	rs10808565	129007412	T	C	-0.022201	0.00185	3.51773e-33	0.172837	0.024163	8.49936e-13	-0.128448	0.020905	8.02541e-10	0.216524	17	2.11139e-05	8.6e-05	0.3847	0.2173
Eosino	cg22504024	12	111710593	EUR	rs7135620	111706669	C	T	-0.029948	0.003139	1.43138e-21	-0.329896	0.042557	9.05433e-15	0.09078	0.015089	1.78505e-09	0.120873	20	0.00199197	0.55	0.09742	0.04266
Eosino	cg01692252	17	37893005	EUR	rs34503675	37885640	AG	A	-0.028067	0.003867	3.92379e-13	-0.490423	0.049707	5.83261e-23	0.057229	0.009788	5.01499e-09	0.039926	17	0.00012216	0.19	0.05467	0.005952
Eosino	cg14112635	17	76250769	EUR	rs1567237	76246294	T	C	-0.011822	0.001938	1.06855e-09	-0.465763	0.025372	2.86746e-75	0.025382	0.004385	7.12663e-09	0.428408	20	9.09985e-06	0.14	0.2634	0.1081
Eosino	cg21959090	19	45744435	EUR	rs7255933	45766729	A	G	-0.01658	0.002011	1.68362e-16	-0.344435	0.026872	1.30702e-37	0.048137	0.006943	4.11592e-12	0.105342	20	0.00093216	0.3	0.2624	0.000992
GGT	cg13235717	1	27188505	EUR	rs12729652	27046982	A	G	-0.021148	0.003007	2.0216e-12	0.310403	0.030789	6.65713e-24	-0.068131	0.011811	8.00436e-09	0.043083	20	1.1652e-05	0.6	0.1392	0.03671
GGT	cg00409636	2	75720541	EUR	rs148155576	75720568	C	CGCTGTCGCT	-0.037984	0.005289	6.866e-13	-0.453997	0.056208	6.63183e-16	0.083666	0.015588	7.99341e-08	0.105405	13	0.00104305	1	0.05368	0.000992
GGT	cg05914712	19	33864373	EUR	rs73584374	33875454	A	G	-0.025858	0.003591	6.0258e-13	-0.396114	0.037584	5.68458e-26	0.065279	0.01098	2.76033e-09	0.020936	20	0.000101722	0.86	0.0994	0.01984
GGT	cg09479818	19	33880790	EUR	rs73030120	33880784	G	A	-0.018115	0.002914	5.1057e-10	-0.563376	0.029595	8.53983e-81	0.032154	0.005442	3.44076e-09	0.077847	20	0.000408962	0.028	0.1849	0.002976
Gla	cg24023194	4	7920393	EUR	rs938604	7904363	G	A	0.1371	0.0149	2.897e-20	-0.207767	0.024118	7.01086e-18	-0.659873	0.10493	3.20146e-10	0.076745	20	9.07286e-05	0.000780845	0.3857	0.8224
Goi	cg13827859	9	100615084	EUR	rs1443435	100617583	T	C	-0.3472	0.0294	3.947e-32	-0.159825	0.023624	1.32985e-11	2.17237	0.370061	4.34965e-09	0.011043	20	0.000585647	0.309526	0.4175	0.12
Goi	cg11258943	9	100615357	EUR	rs7860651	100606004	C	T	-0.3187	0.0351	1.051e-19	0.342021	0.02584	5.43048e-40	-0.931814	0.124451	7.0251e-14	0.017528	20	0.00026379	0.843325	0.2386	0.06647
H03A	cg19084075	6	26124329	EUR	rs35902160	26128538	G	C	0.111088	0.013687	4.8e-16	0.606472	0.035485	1.73999e-65	0.183172	0.024984	2.27647e-13	0.135491	20	3.93681e-05	0.18741	0.09245	0.01488
H03A	cg10458080	12	112178900	EUR	rs2013002	112200150	T	C	0.183321	0.009304	2e-86	-0.166013	0.023663	2.28585e-12	-1.10426	0.167075	3.8598e-11	0.083628	20	0.00015488	0.00341062	0.4145	0.002976
H03A	cg19175364	17	7249511	EUR	rs3809823	7234299	G	C	0.083982	0.010615	2.5e-15	-0.197834	0.026711	1.29657e-13	-0.424507	0.078511	6.40902e-08	0.080319	9	0.000416175	0.737056	0.2127	0.251
H03A	cg03982355	17	7255542	EUR	rs3809822	7234112	G	C	0.084057	0.010617	2.4e-15	-0.334744	0.027006	2.77522e-35	-0.251109	0.037635	2.51813e-11	0.12966	20	1.64776e-05	0.737056	0.2107	0.253
H03A	cg00507154	19	50192739	EUR	rs12980063	50196992	G	A	-0.061521	0.009363	5e-11	0.24822	0.023937	3.40435e-25	-0.24785	0.044656	2.8533e-08	0.072642	17	0.000139423	0.749155	0.4105	0.2748
HD	cg13827859	9	100615084	EUR	rs1443435	100617583	T	C	-0.1563	0.0176	6.98e-19	-0.159825	0.023624	1.32985e-11	0.977943	0.181719	7.38129e-08	0.113485	20	0.000585647	0.114579	0.4175	0.12
HD	cg11258943	9	100615357	EUR	rs7860651	100606004	C	T	-0.1479	0.0215	5.435e-12	0.342021	0.02584	5.43048e-40	-0.432429	0.070845	1.03496e-09	0.558874	20	0.00026379	0.0928894	0.2386	0.06647
HD	cg10458080	12	112178900	EUR	rs2013002	112200150	T	C	0.1689	0.0173	1.851e-22	-0.166013	0.023663	2.28585e-12	-1.01739	0.178573	1.21698e-08	0.098829	20	0.00015488	0.457843	0.4145	0.002976
Hb	cg07140482	1	154956222	EUR	rs10908449	154955724	T	C	-0.052802	0.005459	3.9908e-22	0.43397	0.062229	3.0869e-12	-0.121672	0.021509	1.5434e-08	0.153724	14	0.000587958	0.94	0.02783	0.001984
Hb	cg13029400	3	141087190	EUR	rs13098180	141091595	A	T	0.013675	0.001965	3.41772e-12	-0.218198	0.024246	2.26849e-19	-0.062671	0.011384	3.68273e-08	0.818354	20	0.000414211	0.18	0.3827	0.01091
Hb	cg08360599	3	141087261	EUR	rs13098180	141091595	A	T	0.013675	0.001965	3.41772e-12	-0.236879	0.024235	1.45157e-22	-0.057729	0.010183	1.43361e-08	0.939696	20	7.85043e-05	0.14	0.3827	0.01091
Hb	cg21370924	3	141087313	EUR	rs13098180	141091595	A	T	0.013675	0.001965	3.41772e-12	-0.250553	0.024204	4.1044e-25	-0.054578	0.00945	7.66378e-09	0.952343	20	9.37707e-05	0.14	0.3827	0.01091
Hb	cg13787933	3	141151009	EUR	rs13069734	141148419	A	G	0.012149	0.002002	1.28933e-09	-0.423949	0.023943	3.74213e-70	-0.028658	0.004992	9.41107e-09	0.025106	20	0.000104125	0.63	0.3101	0.001984
Hb	cg07226470	6	16266437	EUR	rs6933491	16268408	G	A	-0.016836	0.001946	5.11736e-18	0.23875	0.024126	4.33958e-23	-0.070519	0.010827	7.35768e-11	0.525161	20	0.000122109	0.016	0.3986	0.90476
Hb	cg21959090	19	45744435	EUR	rs7255933	45766729	A	G	0.018193	0.002164	4.26377e-17	-0.344435	0.026872	1.30702e-37	-0.052819	0.007514	2.07872e-12	0.04343	20	0.00093216	0.87	0.2624	0.000992
HbA1c	cg04781916	2	48013473	EUR	rs3136230	48010872	T	C	0.023242	0.003699	3.3057e-10	0.622784	0.036695	1.32128e-64	0.03732	0.006333	3.79167e-09	0.015912	20	0.00117606	0.46	0.1054	0
HbA1c	cg25173392	7	99094623	EUR	rs11976700	98892724	A	G	0.049325	0.007292	1.3424e-11	-0.681055	0.072991	1.05157e-20	-0.072424	0.013224	4.33676e-08	0.017647	20	7.68703e-06	0.7	0.02783	0.02877
HbA1c	cg14872454	12	54685301	EUR	rs79755767	54698408	A	G	-0.035998	0.003865	1.242e-20	0.335182	0.040637	1.60713e-16	-0.107398	0.017393	6.62232e-10	0.844715	9	0.000121783	0.66	0.07654	0.00496
HbA1c	cg21376004	12	54686477	EUR	rs147371771	54733728	T	TTTTACTAGGCTGC	-0.035921	0.003899	3.1924e-20	0.293364	0.03989	1.91994e-13	-0.122445	0.021304	9.05254e-09	0.021505	19	8.33957e-05	0.92	0.07753	0.007937
HbA1c	cg17869315	12	54686506	EUR	rs79755767	54698408	A	G	-0.035998	0.003865	1.242e-20	0.372494	0.040517	3.80255e-20	-0.09664	0.01477	6.03631e-11	0.098489	20	0.00261379	0.54	0.07654	0.00496
HbA1c	cg23140706	12	54689278	EUR	rs79977579	54694560	A	C	-0.03486	0.003869	2.0466e-19	0.460815	0.040309	2.89135e-30	-0.075649	0.010689	1.47303e-12	0.427791	20	0.000210472	0.65	0.07853	0.00496
HbA1c	cg17230002	12	54689504	EUR	rs79755767	54698408	A	G	-0.035998	0.003865	1.242e-20	0.532381	0.040382	1.08838e-39	-0.067617	0.008889	2.8076e-14	0.07449	20	0.000553521	0.98	0.07654	0.00496
HbA1c	cg25721818	12	54689916	EUR	rs79977579	54694560	A	C	-0.03486	0.003869	2.0466e-19	0.27618	0.040499	9.1362e-12	-0.126222	0.023212	5.39251e-08	0.033914	10	0.000163777	0.78	0.07853	0.00496
HbA1c	cg04158018	12	54696210	EUR	rs79977579	54694560	A	C	-0.03486	0.003869	2.0466e-19	0.446533	0.04041	2.19027e-28	-0.078068	0.011179	2.8788e-12	0.18324	18	3.53351e-05	0.39	0.07853	0.00496
Ht	cg09493966	16	51165636	EUR	rs10521222	51158710	T	C	-0.029841	0.004541	5.00152e-11	-0.664095	0.051792	1.22744e-37	0.044935	0.007684	4.97774e-09	0.034113	6	0.000467524	0.93	0.04175	0.000992
Ht	cg08144157	16	88937115	EUR	rs74822080	88929272	T	G	-0.021875	0.003491	3.72781e-10	0.921604	0.042709	2.8519e-103	-0.023736	0.003945	1.77972e-09	0.114864	20	3.25141e-05	0.56	0.07952	0
Ht	cg04996089	16	88937216	EUR	rs74822080	88929272	T	G	-0.021875	0.003491	3.72781e-10	0.670082	0.043353	6.83324e-54	-0.032645	0.005622	6.38577e-09	0.197057	20	6.69458e-06	0.42	0.07952	0
Ht	cg07716131	16	88937225	EUR	rs74822080	88929272	T	G	-0.021875	0.003491	3.72781e-10	0.675313	0.043347	1.00539e-54	-0.032392	0.005573	6.1443e-09	0.107076	20	9.27154e-06	0.42	0.07952	0
Ht	cg27483694	16	88937308	EUR	rs74822080	88929272	T	G	-0.021875	0.003491	3.72781e-10	0.771925	0.043058	7.20351e-72	-0.028338	0.004791	3.33023e-09	0.262371	20	1.27786e-06	0.42	0.07952	0
Ht	cg22728782	16	88937386	EUR	rs74822080	88929272	T	G	-0.021875	0.003491	3.72781e-10	0.619248	0.043392	3.31773e-46	-0.035325	0.006158	9.6531e-09	0.365419	20	1.71473e-06	0.42	0.07952	0
Ht	cg21959090	19	45744435	EUR	rs7255933	45766729	A	G	0.018464	0.002225	1.04548e-16	-0.344435	0.026872	1.30702e-37	-0.053608	0.007695	3.24129e-12	0.033916	20	0.00093216	0.53	0.2624	0.000992
Hypo	cg25204543	6	91005756	EUR	rs6908626	91005743	T	G	0.1441	0.0141	2.037e-24	0.389359	0.031498	4.2206e-35	0.370096	0.046987	3.36502e-15	0.020419	20	0.00049472	0.107031	0.1769	0.001984
Hypo	cg10568624	9	100619991	EUR	rs533274801	100573265	ATTTTTTTTT	A	-0.1635	0.0138	1.74e-32	-0.24892	0.025315	8.12539e-23	0.656837	0.086809	3.83483e-14	0.026255	20	0.000448413	0.120886	0.3062	0.05556
Hypo	cg00507154	19	50192739	EUR	rs12980063	50196992	G	A	-0.0713	0.0105	1.018e-11	0.24822	0.023937	3.40435e-25	-0.287245	0.050564	1.3403e-08	0.038839	20	0.000139423	0.82889	0.4105	0.2748
IN	cg19084075	6	26124329	EUR	rs35902160	26128538	G	C	-0.108	0.0176	8.772e-10	0.606472	0.035485	1.73999e-65	-0.178079	0.030834	7.67794e-09	0.074512	20	3.93681e-05	0.0308899	0.09245	0.01488
IN	cg12351042	6	27879749	EUR	rs149990	27998258	A	G	-0.1211	0.0165	2.198e-13	0.359078	0.033152	2.44756e-27	-0.337252	0.055507	1.23311e-09	0.144379	20	1.68545e-05	0.205057	0.09543	0.1161
LuC	cg13714459	15	78730363	EUR	rs2656065	78750549	A	G	0.1775	0.0249	1.108e-12	0.302553	0.025007	1.07284e-33	0.586674	0.095523	8.16278e-10	0.010903	20	0.000112236	0.166423	0.3817	0.2391
Lym	cg20660171	2	43455046	EUR	rs148471515	43450843	TA	T	-0.030155	0.003104	2.6156e-22	0.249082	0.02998	9.70839e-17	-0.121065	0.019173	2.7152e-10	0.012843	20	6.63084e-05	0.95	0.172	0.002976
Lym	cg21748751	6	35309867	EUR	rs9658058	35310432	T	C	-0.067128	0.006324	2.57818e-26	-0.674012	0.061555	6.66406e-28	0.099594	0.013068	2.51129e-14	0.450664	20	0.000212314	0.96	0.02982	0.01091
Lym	cg25204543	6	91005756	EUR	rs6908626	91005743	T	G	-0.028559	0.003111	4.30117e-20	0.389359	0.031498	4.2206e-35	-0.07335	0.009952	1.70108e-13	0.034616	20	0.00049472	0.34	0.1769	0.001984
MCV	cg13719746	9	100747559	EUR	rs4743150	100740124	T	C	-0.036824	0.002854	4.39206e-38	0.194538	0.027704	2.18804e-12	-0.189291	0.03069	6.92435e-10	0.033133	20	0.000211946	0.53	0.2167	0.1081
MCV	cg11815991	20	30193098	EUR	rs566914976	30092655	A	ATT	0.030409	0.003246	7.52813e-21	-0.219441	0.031748	4.77746e-12	-0.138573	0.024916	2.67224e-08	0.031832	20	0.000580612	0.15	0.168	0
MCV	cg12033622	20	30225573	EUR	rs535829769	30236271	A	ATTTTTTTT	0.031775	0.002973	1.15325e-26	-0.302821	0.029153	2.82841e-25	-0.104929	0.014085	9.373e-14	0.069546	20	0.00172841	0.92	0.2306	0.0129
MCV	cg26070540	20	30225666	EUR	rs6088856	30226543	G	C	0.033298	0.002995	1.0535e-28	-0.339532	0.02972	3.16206e-30	-0.098071	0.012309	1.62351e-15	0.22827	20	0.00415527	0.92	0.2097	0
MCV	cg07809909	20	30433512	EUR	rs6121246	30433352	T	C	0.035006	0.002891	9.447e-34	0.661287	0.02801	3.1185e-123	0.052936	0.004913	4.49457e-27	0.060975	20	0.000317547	0.22	0.2485	0
MCV	cg01109867	21	46222390	EUR	rs2838692	46225396	T	C	0.025909	0.003253	1.65973e-15	-0.271729	0.031578	7.6233e-18	-0.095348	0.016312	5.05824e-09	0.016883	20	0.00143004	0.22	0.163	0.00496
ML	cg04387059	6	31698722	EUR	rs3132450	31596138	G	A	0.2523	0.0368	6.622e-12	-0.488777	0.034148	1.79714e-46	-0.516187	0.083481	6.27833e-10	0.103972	20	5.31882e-05	0.258828	0.07455	0
N02BE	cg04387059	6	31698722	EUR	rs3132450	31596138	G	A	-0.062319	0.009622	9.4e-11	-0.488777	0.034148	1.79714e-46	0.1275	0.021608	3.61992e-09	0.033162	20	5.31882e-05	0.657228	0.07455	0
NP	cg09611620	3	71545533	EUR	rs62246015	71481192	T	C	-0.1625	0.0225	4.674e-13	-0.289678	0.025589	1.0381e-29	0.560967	0.092133	1.13856e-09	0.133555	20	0.00136033	0.253141	0.341	0
NP	cg18318560	5	131563015	EUR	rs72793283	131566941	A	G	-0.1324	0.0211	3.835e-10	0.338884	0.023086	8.79423e-49	-0.390694	0.067714	7.93588e-09	0.021645	20	2.67958e-05	0.132907	0.4195	0.000992
NP	cg22598563	5	131563921	EUR	rs2089855	131573529	G	A	-0.1338	0.0211	2.345e-10	-0.430182	0.023018	6.04592e-78	0.311031	0.051795	1.91342e-09	0.208594	20	0.000148924	0.872047	0.4195	0.000992
NS	cg04387059	6	31698722	EUR	rs3132450	31596138	G	A	0.6246	0.0831	5.586e-14	-0.488777	0.034148	1.79714e-46	-1.27788	0.192031	2.8413e-11	0.075237	20	5.31882e-05	0.929623	0.07455	0
PA	cg19197236	2	242698845	EUR	rs7608524	242710236	A	G	-0.0774	0.0097	1.541e-15	-0.219181	0.024156	1.15172e-19	0.353133	0.058934	2.07293e-09	0.15248	20	0.000719614	0.753732	0.3748	0.4087
PA	cg04387059	6	31698722	EUR	rs3132450	31596138	G	A	0.0795	0.0137	7.255e-09	-0.488777	0.034148	1.79714e-46	-0.162651	0.030245	7.54081e-08	0.068409	20	5.31882e-05	0.651483	0.07455	0
PA	cg24032190	15	67442893	EUR	rs17293632	67442596	T	C	0.1112	0.0109	2.594e-24	0.462743	0.027695	1.13859e-62	0.240306	0.027599	3.1177e-18	0.025606	20	5.80425e-05	0.00483796	0.2147	0.02778
PrC	cg08112188	17	47440006	EUR	rs11650087	47362923	A	T	0.1518	0.0276	3.749e-08	1.30935	0.0397	1.5241e-238	0.115936	0.02137	5.7928e-08	0.065738	20	0.000140979	0.0467466	0.06362	0
R03A	cg19197236	2	242698845	EUR	rs7608524	242710236	A	G	-0.085445	0.009464	1.7e-19	-0.219181	0.024156	1.15172e-19	0.38984	0.060912	1.55294e-10	0.413126	20	0.000719614	0.0296844	0.3748	0.4087
R03A	cg18318560	5	131563015	EUR	rs72793283	131566941	A	G	-0.053724	0.009119	3.8e-09	0.338884	0.023086	8.79423e-49	-0.158531	0.028996	4.56918e-08	0.156481	20	2.67958e-05	0.359519	0.4195	0.000992
R03A	cg25204543	6	91005756	EUR	rs6908626	91005743	T	G	-0.097273	0.011835	2e-16	0.389359	0.031498	4.2206e-35	-0.249828	0.036501	7.6782e-12	0.017368	20	0.00049472	0.237149	0.1769	0.001984
R03A	cg24032190	15	67442893	EUR	rs17293632	67442596	T	C	0.109571	0.010567	3.4e-25	0.462743	0.027695	1.13859e-62	0.236785	0.026875	1.24369e-18	0.043314	20	5.80425e-05	0.332038	0.2147	0.02778
R03A	cg15636887	17	38023480	EUR	rs9303277	37976469	C	T	0.079834	0.009	7.3e-19	0.181008	0.023371	9.56421e-15	0.441053	0.0756	5.41115e-09	0.260975	20	1.76467e-05	0.0567204	0.4841	0.6994
R03BA	cg19197236	2	242698845	EUR	rs7608524	242710236	A	G	-0.091202	0.011737	7.8e-15	-0.219181	0.024156	1.15172e-19	0.416103	0.070501	3.58912e-09	0.428187	20	0.000719614	0.0046072	0.3748	0.4087
R03BA	cg25204543	6	91005756	EUR	rs6908626	91005743	T	G	-0.089658	0.014695	1.1e-09	0.389359	0.031498	4.2206e-35	-0.23027	0.042087	4.46873e-08	0.015576	20	0.00049472	0.0840639	0.1769	0.001984
R03BA	cg24032190	15	67442893	EUR	rs17293632	67442596	T	C	0.097895	0.013135	9.1e-14	0.462743	0.027695	1.13859e-62	0.211552	0.031081	1.00031e-11	0.129827	20	5.80425e-05	0.696793	0.2147	0.02778
SAP	cg12427321	1	56943668	EUR	rs72664355	57007791	C	T	-0.141639	0.020169	2.17586e-12	-0.367126	0.039761	2.62573e-20	0.385806	0.069022	2.2755e-08	0.018118	20	0.000307278	0.0432815	0.1163	0.02183
SLE	cg19084075	6	26124329	EUR	rs35902160	26128538	G	C	0.6463	0.0974	3.297e-11	0.606472	0.035485	1.73999e-65	1.06567	0.172281	6.18405e-10	0.327822	20	3.93681e-05	0.161429	0.09245	0.01488
SLE	cg12315302	6	26189340	EUR	rs13204572	26189356	C	G	0.6424	0.1043	7.405e-10	1.15447	0.036984	6.6305e-214	0.556445	0.092086	1.51601e-09	0.017471	20	0.000523936	0.798775	0.06561	0
SLE	cg12351042	6	27879749	EUR	rs149990	27998258	A	G	0.5642	0.0898	3.371e-10	0.359078	0.033152	2.44756e-27	1.57124	0.289113	5.4887e-08	0.635152	20	1.68545e-05	0.612605	0.09543	0.1161
SLE	cg04387059	6	31698722	EUR	rs3132450	31596138	G	A	0.7514	0.0921	3.493e-16	-0.488777	0.034148	1.79714e-46	-1.53731	0.216889	1.36065e-12	0.213173	20	5.31882e-05	0.151434	0.07455	0
SS	cg04387059	6	31698722	EUR	rs3132450	31596138	G	A	0.7106	0.0683	2.344e-25	-0.488777	0.034148	1.79714e-46	-1.45383	0.17275	3.90193e-17	0.025608	20	5.31882e-05	0.841528	0.07455	0
SkC	cg25204543	6	91005756	EUR	rs6908626	91005743	T	G	-0.0842	0.0127	2.975e-11	0.389359	0.031498	4.2206e-35	-0.216253	0.037013	5.13824e-09	0.073634	20	0.00049472	0.771543	0.1769	0.001984
SkC	cg03258727	16	89462782	EUR	rs9927904	89462847	G	A	0.0657	0.0096	7.103e-12	-0.276364	0.023145	7.27337e-33	-0.23773	0.040038	2.89177e-09	0.057794	20	5.51003e-06	0.973846	0.4155	0.3869
SkC	cg09313938	16	89757957	EUR	rs139810560	90011739	A	C	0.1895	0.017	8.586e-29	-0.326275	0.041194	2.36794e-15	-0.580798	0.089955	1.07146e-10	0.026686	20	0.00171435	0.311963	0.06561	0.000992
SkC	cg23200841	20	33104125	EUR	rs565102642	32819223	AGC	A	0.265	0.0166	1.293e-57	0.267689	0.037117	5.50945e-13	0.989954	0.150621	4.94795e-11	0.054771	20	0.00174231	0.899183	0.04076	0
T1D	cg12351042	6	27879749	EUR	rs149990	27998258	A	G	0.247	0.0311	2.11e-15	0.359078	0.033152	2.44756e-27	0.687872	0.1074	1.50573e-10	0.531349	20	1.68545e-05	0.832664	0.09543	0.1161
T2D	cg21034289	15	57611586	EUR	rs79442692	57611582	G	T	0.1318	0.0231	1.166e-08	-1.64102	0.059756	4.965e-166	-0.080316	0.014377	2.31914e-08	0.125195	20	0.000119275	0.893867	0.03777	0.00496
TBil	cg15967709	6	28584081	EUR	rs72854556	28388861	G	A	-0.028905	0.004582	2.8122e-10	0.557027	0.048672	2.50683e-30	-0.051892	0.009392	3.29427e-08	0.562982	20	0.00130539	0.27	0.05964	0.002976
ThC	cg11258943	9	100615357	EUR	rs7860651	100606004	C	T	0.5196	0.0539	5.713e-22	0.342021	0.02584	5.43048e-40	1.5192	0.19496	6.57474e-15	0.101088	20	0.00026379	0.985648	0.2386	0.06647
UA	cg05790579	3	49821793	EUR	rs62260717	49833029	G	A	0.037041	0.003768	8.4276e-23	-0.557263	0.042121	5.89372e-40	-0.06647	0.008424	3.01384e-15	0.16047	20	1.74628e-06	0.48	0.07058	0.000992
Var	cg27220401	12	48205446	EUR	rs148066105	48207460	C	CGAG	0.1211	0.0125	2.689e-22	-0.426874	0.026786	3.52874e-57	-0.28369	0.034269	1.24871e-16	0.270746	20	0.00028933	0.555376	0.2147	0.001984
Var	cg03699074	16	88849875	EUR	rs551118	88856084	C	G	0.1571	0.0109	9.356e-47	-0.155103	0.023662	5.56708e-11	-1.01288	0.169751	2.41929e-09	0.089411	20	2.74529e-05	0.656922	0.4095	0.3819
Var	cg01656853	19	49199172	EUR	rs601338	49206674	G	A	-0.0628	0.0109	7.914e-09	-0.433376	0.022907	7.91255e-80	0.144909	0.026292	3.55651e-08	0.050735	20	2.81962e-05	0.656619	0.5586	0.996032
Var	cg08873673	19	49199217	EUR	rs516246	49206172	C	T	-0.0631	0.0109	6.658e-09	-0.40423	0.022917	1.23807e-69	0.156099	0.02838	3.79059e-08	0.10952	20	0.000279441	0.928259	0.5586	0.996032
WBC	cg06760507	1	161168145	EUR	rs34448954	161168189	T	C	-0.022922	0.003853	2.69803e-09	-0.759541	0.036506	3.82444e-96	0.030179	0.005276	1.06579e-08	0.028917	20	2.22392e-05	0.15	0.1113	0.009921
WBC	cg11369338	7	6575581	EUR	rs139834775	6575582	A	G	0.036237	0.006569	3.46973e-08	-1.34695	0.064794	5.53119e-96	-0.026903	0.005046	9.73808e-08	0.389311	20	0.0007296	0.093	0.03877	0
WBC	cg07591205	11	61633557	EUR	rs174544	61567753	A	C	-0.018803	0.002574	2.77264e-13	0.196322	0.024856	2.8237e-15	-0.095777	0.017859	8.1821e-08	0.016423	20	0.000606225	0.12	0.3042	0.5476
WBC	cg19175364	17	7249511	EUR	rs3809823	7234299	G	C	-0.021374	0.002768	1.16264e-14	-0.197834	0.026711	1.29657e-13	0.108038	0.020214	9.05577e-08	0.026406	14	0.000416175	0.00033	0.2127	0.251
sCr	cg16413030	2	176937704	EUR	rs76128413	176951949	G	T	0.052884	0.004832	7.1946e-28	-0.484593	0.057656	4.28235e-17	-0.109131	0.016372	2.63173e-11	0.029242	20	0.00225882	0.5	0.02883	0.000992
sCr	cg15640734	5	494837	EUR	rs55946251	497341	T	G	0.015344	0.002178	1.8635e-12	-0.642102	0.025225	6.1501e-143	-0.023897	0.00352	1.12545e-11	0.052966	20	4.23812e-05	0.031	0.2654	0.003968
